# Supplementary material for: LLM-FMS: A fine-grained dataset for functional movement screen action quality assessment
Source: PLoS One. 2025 Mar 11;20(3):e0313707. doi: 10.1371/journal.pone.0313707 (PMC11896072; doi:10.1371/journal.pone.0313707)
Supplement: S1 Table — Age, sex, height, weight, and BMI of the subjects. (XLSX) [file pone.0313707.s001.xlsx]

## Sheet: Sheet1
Age [years]	Gender [F|M]	Weight [kg]	Height [cm]	BMI [kg/m2]
44	M	73	168	25.86
23	F	51	164	18.96
31	F	59	164	21.94
21	M	69	173	23.05
40	F	58	158	23.23
25	M	83	180	25.62
31	F	61	163	22.96
22	M	72	173	24.06
24	M	75	170	25.95
25	M	86	187	24.59
22	F	54	162	20.58
45	M	67	168	23.74
39	M	75	168	26.57
24	M	63	181	19.23
23	M	76	175	24.82
22	M	87	183	25.98
48	F	65	162	24.77
30	F	60	168	21.26
40	F	75	183	22.4
59	F	70	161	27.01
59	F	63	168	22.32
43	F	58.5	163	22.02
21	M	85	181	25.95
49	F	75	162	28.58
26	F	62	172	20.96
38	M	62	168	21.97
21	F	59	160	23.05
32	F	51	168	18.07
20	M	116	188	32.82
20	F	64	175	20.9
20	M	95	190	26.32
20	F	51	171	17.44
24	M	70	174	23.12
20	F	57	168	20.2
18	M	62	173	20.72
20	F	72	176	23.24
20	M	72	178	22.72
24	M	70	172	23.66
24	M	69	176	22.28
24	M	75	177	23.94
24	M	78	182	23.55
22	F	58	164	21.56
20	M	58	177	18.51
22	F	46	164	17.1
23	M	88	178	27.77
