# Supplementary material for: LLM-FMS: A fine-grained dataset for functional movement screen action quality assessment
Source: PLoS One. 2025 Mar 11;20(3):e0313707. doi: 10.1371/journal.pone.0313707 (PMC11896072; doi:10.1371/journal.pone.0313707)
Supplement: S1 Code — (PY) [file pone.0313707.s005.py]

 # Copyright (c) OpenMMLab. All rights reserved.
import mimetypes
import os
import time
from argparse import ArgumentParser
import math
import re
import cv2
import json_tricks as json
import mmcv
import mmengine
import numpy as np
# import gradio as gr
# from gradio import components
import shutil
import ast
from sklearn.metrics import accuracy_score, f1_score, classification_report, cohen_kappa_score


from mmpose.apis import inference_topdown
from mmpose.apis import init_model as init_pose_estimator
from mmpose.evaluation.functional import nms
from mmpose.registry import VISUALIZERS
from mmpose.structures import merge_data_samples, split_instances
from mmpose.utils import adapt_mmdet_pipeline
# from config import config
# from config import config

# from transformers import AutoModelForCausalLM, AutoTokenizer
# from transformers.generation import GenerationConfig
# from modelscope import snapshot_download
# from transformers import AutoModelForCausalLM, AutoTokenizer
import openai
# from openai import OpenAI
import os

from zhipuai import ZhipuAI
client = ZhipuAI(api_key='cfd916c413b544f70bdebc19284e9cba.b7wSqd4BiWF6rlqp') # 填写您自己的APIKeys
# openai.api_key = "EMPTY"
# openai.api_base = "http://172.16.30.5:30011/v1"

# os.environ['CUDA_VISIBLE_DEVICES'] = '1, 2, 3'
# openai.api_key = "EMPTY"
# openai.api_base = "http://172.16.30.5:30011/v1"


# # 本代码为测试用例，选手可自己调用本地大语言模型接口进行测试，具体的格式为OpenAI格式的接口形式
# openai_api_key = "sk-1c5b3c7790a14f2bb9456234eb19a9e5"  #请参照openai api使用文档，按照实际填写
# openai_api_base = "https://dashscope.aliyuncs.com/compatible-mode/v1"
# client = OpenAI(api_key=openai_api_key, base_url=openai_api_base)

####################################################################

openai.api_key = 'TEST'
openai.api_base = "http://172.16.30.12:30011/v1"


# client = ZhipuAI(api_key="cfd916c413b544f70bdebc19284e9cba.b7wSqd4BiWF6rlqp")


try:
    from mmdet.apis import inference_detector, init_detector
    has_mmdet = True
except (ImportError, ModuleNotFoundError):
    has_mmdet = False


def run_inference_llm(constructed_prompts):
    if isinstance(constructed_prompts, str):
        pass
    elif isinstance(constructed_prompts, list):
        pass
    elif isinstance(constructed_prompts, dict):
        pass
    messages = constructed_prompts
    # print(f"调用模型进行测试,用户的prompt为：{constructed_prompts}")
    llm_response = client.chat.completions.create(
        messages=messages,
        model="qwen1.5-14b-chat",  # 这里填写所选择的LLM名称，推荐使用Qwen1.5-14B-Chat模型进行线下开发评估
        max_tokens=2000,
        temperature= 0.0,           #  temperature 实际跑分时默认设置为0.0，避免随机性
        stream=False  
    )
    llm_outputs = llm_response.choices[0].message.content
    return llm_outputs

def process_one_image(args,
                      img,
                      detector,
                      pose_estimator,
                      visualizer=None,
                      show_interval=0):
    """Visualize predicted keypoints (and heatmaps) of one image."""

    # predict bbox
    det_result = inference_detector(detector, img)
    pred_instance = det_result.pred_instances.cpu().numpy()
    bboxes = np.concatenate(
        (pred_instance.bboxes, pred_instance.scores[:, None]), axis=1)
    bboxes = bboxes[np.logical_and(pred_instance.labels == args.det_cat_id,
                                   pred_instance.scores > args.bbox_thr)]
    bboxes = bboxes[nms(bboxes, args.nms_thr), :4]

    # # predict keypoints
    # pose_results = inference_topdown(pose_estimator, img, bboxes)
    # data_samples = merge_data_samples(pose_results)
    # keypoints = data_samples.pred_instances.keypoints[0,:,:]
    
    try:
        pose_results = inference_topdown(pose_estimator, img, bboxes)
        data_samples = merge_data_samples(pose_results)
        keypoints = data_samples.pred_instances.keypoints[0,:,:]
    except AttributeError as e:
        print(f"Error extracting keypoints: {e}")
        return None, None  # 返回 None 表示无法提取关键点
    

    # show the results
    if isinstance(img, str):
        img = mmcv.imread(img, channel_order='rgb')
    elif isinstance(img, np.ndarray):
        img = mmcv.bgr2rgb(img)

    if visualizer is not None:
        visualizer.add_datasample(
            'result',
            img,
            data_sample=data_samples,
            draw_gt=False,
            draw_heatmap=args.draw_heatmap,
            draw_bbox=args.draw_bbox,
            show_kpt_idx=args.show_kpt_idx,
            skeleton_style=args.skeleton_style,
            show=args.show,
            wait_time=show_interval,
            kpt_thr=args.kpt_thr)

    # if there is no instance detected, return None
    return data_samples.get('pred_instances', None), keypoints


def main():
    """Visualize the demo images.

    Using mmdet to detect the human.
    """
    parser = ArgumentParser()
    parser.add_argument('det_config', help='Config file for detection')
    parser.add_argument('det_checkpoint',  help='Checkpoint file for detection')
    parser.add_argument('pose_config',  help='Config file for pose')
    parser.add_argument('pose_checkpoint',  help='Checkpoint file for pose')
    parser.add_argument(
        '--input', type=str, default='', help='Image/Video file')
    parser.add_argument(
        '--show',
        action='store_true',
        default=False,
        help='whether to show img')
    parser.add_argument(
        '--output-root',
        type=str,
        default='output1/video',
        help='root of the output img file. '
        'Default not saving the visualization images.')
    parser.add_argument(
        '--save-predictions',
        action='store_true',
        default=False,
        help='whether to save predicted results')
    parser.add_argument(
        '--device', default='cuda:0', help='Device used for inference')
    parser.add_argument(
        '--det-cat-id',
        type=int,
        default=0,
        help='Category id for bounding box detection model')
    parser.add_argument(
        '--bbox-thr',
        type=float,
        default=0.5,
        help='Bounding box score threshold')
    parser.add_argument(
        '--nms-thr',
        type=float,
        default=0.3,
        help='IoU threshold for bounding box NMS')
    parser.add_argument(
        '--kpt-thr',
        type=float,
        default=0.2,
        help='Visualizing keypoint thresholds')
    parser.add_argument(
        '--draw-heatmap',
        action='store_true',
        default=False,
        help='Draw heatmap predicted by the model')
    parser.add_argument(
        '--show-kpt-idx',
        action='store_true',
        default=False,
        help='Whether to show the index of keypoints')
    parser.add_argument(
        '--skeleton-style',
        default='mmpose',
        type=str,
        choices=['mmpose', 'openpose'],
        help='Skeleton style selection')
    parser.add_argument(
        '--radius',
        type=int,
        default=5,
        help='Keypoint radius for visualization')
    parser.add_argument(
        '--thickness',
        type=int,
        default=2,
        help='Link thickness for visualization')
    parser.add_argument(
        '--show-interval', type=int, default=0, help='Sleep seconds per frame')
    parser.add_argument(
        '--alpha', type=float, default=0.8, help='The transparency of bboxes')
    parser.add_argument(
        '--draw-bbox', action='store_true', help='Draw bboxes of instances')

    assert has_mmdet, 'Please install mmdet to run the demo.'

    args = parser.parse_args()

    assert args.show or (args.output_root != '')
    assert args.input != ''
    assert args.det_config is not None
    assert args.det_checkpoint is not None
    output_file = None
    if args.output_root:
        mmengine.mkdir_or_exist(args.output_root)
        output_file = os.path.join(args.output_root,
                                   os.path.basename(args.input))
        if args.input == 'webcam':
            output_file += '.mp4'

    if args.save_predictions:
        assert args.output_root != ''
        args.pred_save_path = f'{args.output_root}/results_' \
            f'{os.path.splitext(os.path.basename(args.input))[0]}.json'

    # build detector
    detector = init_detector(
        args.det_config, args.det_checkpoint, device=args.device)
    detector.cfg = adapt_mmdet_pipeline(detector.cfg)

    # build pose estimator
    pose_estimator = init_pose_estimator(
        args.pose_config,
        args.pose_checkpoint,
        device=args.device,
        cfg_options=dict(
            model=dict(test_cfg=dict(output_heatmaps=args.draw_heatmap))))

    # build visualizer
    pose_estimator.cfg.visualizer.radius = args.radius
    pose_estimator.cfg.visualizer.alpha = args.alpha
    pose_estimator.cfg.visualizer.line_width = args.thickness
    visualizer = VISUALIZERS.build(pose_estimator.cfg.visualizer)
    # the dataset_meta is loaded from the checkpoint and
    # then pass to the model in init_pose_estimator
    visualizer.set_dataset_meta(
        pose_estimator.dataset_meta, skeleton_style=args.skeleton_style)

    if args.input == 'webcam':
        input_type = 'webcam'
    else:
        input_type = mimetypes.guess_type(args.input)[0].split('/')[0]

    # if args.input == 'webcam':
    #     input_type = 'webcam'
    # else:
    #     input_type = mimetypes.guess_type(args.input)[0].split('/')[0]
        
    
    
    ###获取图像关键点
    #img_point = []
    # img='/24T/xxy/project/mmpose/video/action2-1.png'
    # det_result = inference_detector(detector, img)
    # pred_instance = det_result.pred_instances.cpu().numpy()
    # bboxes = np.concatenate(
    #     (pred_instance.bboxes, pred_instance.scores[:, None]), axis=1)
    # bboxes = bboxes[np.logical_and(pred_instance.labels == args.det_cat_id,
    #                                pred_instance.scores > args.bbox_thr)]
    # bboxes = bboxes[nms(bboxes, args.nms_thr), :4]

    # # predict keypoints
    # pose_results = inference_topdown(pose_estimator, img, bboxes)
    # data_samples = merge_data_samples(pose_results)
    # keypoints1 = data_samples.pred_instances.keypoints[0,:,:]
    # #img_point.append(keypoints1)
    # print("keypoints1",keypoints1)
    
    def calculate_angles(keypoints , i):
        """
        Calculate angles between the base keypoint and all other keypoints.

        :param keypoints: A numpy array of shape (N, 2), representing the x, y coordinates of keypoints.
        :param base_index: The index of the base keypoint to calculate angles from.
        :return: A numpy array of angles.
        """
        
        angles = []
        if i ==1 :
            base_point = keypoints[11]
            indices_to_extract = [14]
        elif  i==2:
            base_point = keypoints[11]
            indices_to_extract = [14]
            
        elif i == 3 :
            base_point = keypoints[12]
            indices_to_extract = [13,15]
        elif i==4:
            base_point = keypoints[11]
            indices_to_extract = [14,16]
        elif i == 5:
            # base_point = keypoints[15]
            # indices_to_extract = [14]
            a = keypoints[15]
            b = keypoints[14]
            angle = math.sqrt((a[0] - b[0])**2 + (a[1] - b[1])**2)
            angles.append(angle)
            
        elif i == 6:
            # base_point = keypoints[16]
            # indices_to_extract = [13]
            a = keypoints[13]
            b = keypoints[16]
            angle = math.sqrt((a[0] - b[0])**2 + (a[1] - b[1])**2)
            angles.append(angle)
        elif i == 7 or i==8:
            # a = keypoints[9]
            # b = keypoints[10]
            # angle = math.sqrt((a[0] - b[0])**2 + (a[1] - b[1])**2)
            # angles.append(angle)
            base_point = keypoints[12]
            # indices_to_extract = [1,2,3,4,5,6,7,8,9,10,11,13,14,15,16]
            indices_to_extract = [7,8,9,10]
            
        elif i == 9 or i==10:
            # base_point = keypoints[15]
            # indices_to_extract = [0]
            a = keypoints[15]
            b = keypoints[16]
            angle = math.sqrt((a[0] - b[0])**2 + (a[1] - b[1])**2)
            angles.append(angle)
        # elif i == 10:
        #     base_point = keypoints[16]
        #     indices_to_extract = [0]
        elif i == 11:
            base_point = keypoints[12]
            indices_to_extract = [1,2,3,4,5,6,7,8,9,10,11,13,14,15,16]
        elif i == 12 :
            a = keypoints[7]
            b = keypoints[13]
            angle = math.sqrt((a[0] - b[0])**2 + (a[1] - b[1])**2)
            angles.append(angle)
        elif i == 13 :
            a = keypoints[8]
            b = keypoints[14]
            angle = math.sqrt((a[0] - b[0])**2 + (a[1] - b[1])**2)
            angles.append(angle)
        elif i == 14: 
            a = keypoints[7]
            b = keypoints[14]
            angle = math.sqrt((a[0] - b[0])**2 + (a[1] - b[1])**2)
            angles.append(angle)
        else: 
            a = keypoints[8]
            b = keypoints[13]
            angle = math.sqrt((a[0] - b[0])**2 + (a[1] - b[1])**2)
            angles.append(angle)

        # 使用for循环提取指定索引处的值并进行操作
        if i !=5  and i!=6 and  i!=9 and i !=10  and i !=12  and i!=13 and i !=14 and i!=15 :
            for index in indices_to_extract:
                point = keypoints[index]
                delta_y = base_point[1]-point[1] 
                delta_x = base_point[0]-point[0] 
                angle = np.arctan2(delta_y, delta_x)
                angles.append(angle)

        return np.array(angles)

    def find_most_similar_frame(image_keypoints, all_keypoints, i):
        """
        Find the frame in the video that is most similar to the given image based on keypoints angles.

        :param image_keypoints: A numpy array of image keypoints of shape (N, 2).
        :param video_keypoints: A numpy array of video keypoints of shape (num_frames, N, 2).
        :param base_index: The index of the base keypoint.
        :return: Index of the most similar frame.
        """
        image_angles = calculate_angles(image_keypoints, i)
        # if i ==9:
        #     print('image_angles',image_angles)
        min_diff = float('inf')
        most_similar_frame_name = -1

        # for name, frame_keypoints in enumerate(all_keypoints):
        for name, frame_keypoints in all_keypoints.items():
            frame_angles = calculate_angles(frame_keypoints,i)
            # if i ==9:
            #     print('frame_angles',frame_angles)
            diff = np.linalg.norm(image_angles - frame_angles)

            if diff < min_diff:
                min_diff = diff
                most_similar_frame_name = name

        return most_similar_frame_name
    def sort_key(s):
        # 利用正则表达式将文件名分解成数字和非数字部分
        parts = re.split(r'(\d+)', s)
        # 对于每个数字部分，将其转换为整数
        # 如果部分不是数字，则保持原样
        return [int(parts[i]) if i % 2 == 1 else parts[i] for i in range(len(parts))]
  

    
    def find_folders_with_filenames_range(folder_path1, filenames):
        matching_folders = []
        for root, dirs, files in os.walk(folder_path1):
            for dir_name in dirs:
                for s_filename in filenames:
                    if s_filename in dir_name:
                        matching_folders.append(os.path.join(root, dir_name))
                        break  # Once found one of the filenames, no need to check the rest
        return matching_folders
    
    
    
    def calculate_angle_with_x_axis(point1, point2):
        """
        计算两个坐标点组成的向量与x轴的夹角的绝对值（弧度制）
        
        参数：
            point1：第一个坐标点，格式为 (x1, y1)
            point2：第二个坐标点，格式为 (x2, y2)
            
        返回值：
            angle：向量与x轴的夹角的绝对值（弧度制）
        """
        # 计算向量的x、y分量
        vector_x = point2[0] - point1[0]
        vector_y = point2[1] - point1[1]
        
        # 计算向量与x轴的夹角的弧度值
        angle_rad = np.arctan2(vector_y, vector_x)
        
        # 将弧度值转换为角度制，并取绝对值
        angle_deg = np.degrees(angle_rad)
        angle_abs = np.abs(angle_deg)
        angle_abs = int(angle_abs)
        if angle_abs > 90:
            angle_abs = 180 - angle_abs
        
        return angle_abs
    
    def calculate_angle_between_vectors(point1, point2, point3, point4):
        """
        计算给定四个坐标点所代表的两个向量之间的夹角（角度制）。

        参数:
        - point1: 第一个坐标点，形如 [x1, y1]
        - point2: 第二个坐标点，形如 [x2, y2]
        - point3: 第三个坐标点，形如 [x3, y3]
        - point4: 第四个坐标点，形如 [x4, y4]

        返回:
        - angle_deg: 两个向量之间的夹角（角度制）
        """
        # 将坐标点转换为 NumPy 数组
        vec_ab = np.array(point2) - np.array(point1)
        vec_cd = np.array(point4) - np.array(point3)

        # 计算向量 ab 和 cd 的点积
        dot_product_ab_cd = np.dot(vec_ab, vec_cd)

        # 计算向量 ab 和 cd 的长度
        norm_ab = np.linalg.norm(vec_ab)
        norm_cd = np.linalg.norm(vec_cd)

        # 计算余弦值
        cos_theta = dot_product_ab_cd / (norm_ab * norm_cd)

        # 计算角度（弧度制）
        angle_rad = np.arccos(cos_theta)

        # 转换为角度制
        angle_deg = np.degrees(angle_rad)
        angle_deg = int(angle_deg)

        return angle_deg
    
    
    def distance_between_points(point1, point2):
        x1, y1 = point1
        x2, y2 = point2
        return math.sqrt((x2 - x1)**2 + (y2 - y1)**2)
    

    # folder_path = '/24T/xxy/project/mmpose/fms-side1/m01m02'
    # for fps, img_name in enumerate(os.listdir(folder_path)):
    #     standard_img = os.path.join(folder_path, img_name)
        
    #     pred_instances0, standard_keypoints = process_one_image(args, standard_img, detector,
    #                                             pose_estimator, visualizer,
    #                                             0.001)

    list_m01_stand = []   ###  m01标准得分（代码计算）
    list_m01 = []         ###  m01预测得分（大模型计算）

    list_m02_stand = []   ###  m02标准得分
    list_m02 = []         ###  m02预测得分
    

    key_folder = '/24T/xxy/project/mmpose/fms-side1/m01m02'
    # key_folder = '/24T/xxy/project/mmpose/fms-side1/m02'


    file_name = sorted(os.listdir(key_folder), key=sort_key)

    name =1

    m01 = []
    m02 = []

    for i, folder in enumerate(file_name, start=1):
        
        folder_path = os.path.join(key_folder, folder)
        # print(folder_path)
        for fps, img_name in enumerate(os.listdir(folder_path)):

            if fps>=3 and fps%3==0:
                name+=1
                
            standard_img = os.path.join(folder_path, img_name)
            
            pred_instances0, standard_keypoints = process_one_image(args, standard_img, detector,
                                                    pose_estimator, visualizer,
                                                    0.001)
        
                
            if i ==1 or i ==2:
                    file_path0 = '/24T/xxy/project/mmpose/content1/m01.txt'
                    file_path1 = '/24T/xxy/project/mmpose/content1/m01-wei.txt'
                    with open(file_path0, 'r', encoding='utf-8') as file:
                        original_lines0 = file.read()
                    with open(file_path1, 'r', encoding='utf-8') as file:
                        original_lines1 = file.read()     


                    file_path2 = '/24T/xxy/project/mmpose/content1/m02.txt'
                    file_path3 = '/24T/xxy/project/mmpose/content1/m02-wei.txt'
                    with open(file_path2, 'r', encoding='utf-8') as file:
                        original_lines2 = file.read()
                    with open(file_path3, 'r', encoding='utf-8') as file:
                        original_lines3 = file.read()     
                        
                    a = False
                    b = False
                    c = False     
                    angle1 = calculate_angle_between_vectors(standard_keypoints[15], standard_keypoints[13], standard_keypoints[11], standard_keypoints[5])
                    # angle2 = calculate_angle_with_x_axis(standard_keypoints[13], standard_keypoints[11])
                    if 0 < angle1 < 15:
                        a = True    
                    # if angle2 > 0:
                    #     b = True
                        

                    weizhi1 =int(standard_keypoints[11][1])-int(standard_keypoints[13][1])
                    weizhi2 =int(standard_keypoints[9][0])-int(standard_keypoints[13][0])
                    

                    
            

                        
                    
                    if weizhi1 >=0 :
                        distance0 = '髋关节点低于膝关节点；'
                        b =True 
                    else:
                        distance0 = '髋关节点高于膝关节点；'

                    if weizhi2 >=0 :
                        distance1 = '腕关节在膝关节右侧；'
                        c =True 
                    else:
                        distance1 = '腕关节在膝关节左侧；'
                        
                    rule1 = f'角度1是{angle1}度'

                    # weizhi1 = f'髋关节y轴坐标为{int(standard_keypoints[11][1])}，膝关节y轴坐标为{int(standard_keypoints[13][1])}'
                    # weizhi2 = f'腕关节x轴坐标为{int(standard_keypoints[9][0])}，膝关节x轴坐标为{int(standard_keypoints[13][0])}'

                    weizhi1 = f'髋关节y坐标与膝关节y坐标的差值为{int(standard_keypoints[11][1])-int(standard_keypoints[13][1])}'
                    weizhi2 = f'腕关节x坐标与膝关节x坐标的差值为{int(standard_keypoints[9][0])-int(standard_keypoints[13][0])}'
                    # rule2 = f'角度2是{angle2}度'
                    if i==1:
                    
                        if a and b and c:
                            point = '用户得：3分'
                        else:
                            point = '用户得：2分'
                    else:

                         if a and b and c:
                            point = '用户得：2分'
                         else:
                            point = '用户得：1分'

                        
                    # zonghe = f'最后需要你对用户动作给出评价，并且已知{point}，不需要你再评价。输出格式如下：'
                    # zonghe = f'最后，要求你对用户动作给出评分。输出格式如下：'

                    tengdong = "用户没有感到疼痛"
                    
                    if i ==1:

                        # promot = original_lines0 + '\n' + rule1 + '\n' + rule2 + '\n' + distance + '\n\n' + zonghe +  '\n' + original_lines1
                        # promot = original_lines0 + '\n\n'  + rule1 + '\n' + distance0 + '\n' + distance1 +  '\n\n'  + original_lines1
                        promot = original_lines0 + '\n\n'   + rule1 + '\n' + weizhi1 + '\n' + weizhi2 +  '\n\n'  + original_lines1
                        # print('promot.',promot)
                    else:
                        promot = original_lines2 + '\n\n'  + rule1 + '\n' + distance0 + '\n' + distance1 +  '\n\n'  + original_lines3


              ###################

                        
                    model = "Qwen1.5-14B-Chat-GPTQ-Int8"
                    response = openai.ChatCompletion.create(
                        model=model,
                        messages=[{"role": "user", "content": promot}],
                        temperature=0
                    )
                    predictions = response.choices[0].message.content


                    # print(f'{folder}的第{fps+1}张图片')

                    print(predictions)
               #################      
                    # response = client.chat.completions.create(
                    #     model="glm-4",  # 填写需要调用的模型名称
                    #     messages=[

                    #         {"role": "user", "content": promot},
                    #         # {"role": "system", "content": "你是一个"},
                    #         # {"role": "user", "content": promot}
                    #     ],
                    # )

                    # predictions = response.choices[0].message.content
                    # print('predictions',predictions)
                    # print(response.choices[0].message.content)


                    # 获取第一行
                    first_line_stand = point.split("\n")[0]

                    score_stand = int(first_line_stand.split("：")[1].split("分")[0])


                    first_line = predictions.split("\n")[0]
                    
                    # 提取分数
                    score = int(first_line.split("：")[1].split("分")[0])
                    # 将分数放入列表
                    if i ==1:
                        list_m01_stand.append(score_stand)
                        list_m01.append(score)

                        print(f'第{name}个人得分')
                        

                        # print(standard_keypoints[11][1],standard_keypoints[13][1])
                        # print(standard_keypoints[9][0],standard_keypoints[13][0])


                        print('list_m01',list_m01)
                        print('\n')
                    
                    else:
                        list_m02_stand.append(score_stand)
                        list_m02.append(score)

                        print(f'第{name}个人得分')
                        print('list_m02',list_m02)
    

    # 计算准确率
    accuracy_m01 = accuracy_score(list_m01_stand, list_m01)
    print(f'm01准确率: {accuracy_m01:.2f}')

    accuracy_m02 = accuracy_score(list_m02_stand, list_m02)
    print(f'm02准确率: {accuracy_m02:.2f}')

    # # 计算每个类别的F1得分
    # f1_per_class = f1_score(true_scores6, predicted_scores6, average=None)
    # print(f'每个类别的F1得分: {f1_per_class}')

    # 计算macro-average F1得分
    ma_f1_score_m01 = f1_score(list_m01_stand, list_m01, average='macro')
    print(f'm01 maF1得分: {ma_f1_score_m01:.2f}')

    ma_f1_score_m02 = f1_score(list_m02_stand, list_m02, average='macro')
    print(f'm02 maF1得分: {ma_f1_score_m02:.2f}')

    # 计算Cohen's Kappa
    kappa = cohen_kappa_score(list_m01_stand, list_m01)
    print(f'm01 Cohen\'s Kappa: {kappa:.2f}')

    kappa = cohen_kappa_score(list_m02_stand, list_m02)
    print(f'm02 Cohen\'s Kappa: {kappa:.2f}')
                


         
                    
        


        
        
      
if __name__ == '__main__':
    main()
